# Supplementary material for: Validation and Adaptation of the Nottingham Hip Fracture Score to Predict 30-Day and 1-Year Mortality Among Italian Older Adults Hospitalized Due to Hip Fractures
Source: J Clin Med. 2025 Dec 31;15(1):310. doi: 10.3390/jcm15010310 (PMC12787008; doi:10.3390/jcm15010310)
Supplement: Supplementary file 1 [file jcm-15-00310-s001.zip]

Archive with 1 entries (1 files):
- jcm-4000119-supplementary.pdf
